# Supplementary material for: Association of MARC1, ADCY5, and BCO1 Variants with the Lipid Profile, Suggests an Additive Effect for Hypertriglyceridemia in Mexican Adult Men
Source: Int J Mol Sci. 2022 Oct 5;23(19):11815. doi: 10.3390/ijms231911815 (PMC9569691; doi:10.3390/ijms231911815)
Supplement: Supplementary file 1 [file ijms-23-11815-s001.zip]

Archive with 1 entries (1 files):
- ijms-1932086-supplementary.pdf
